# Supplementary material for: Epibenthic and mobile species colonisation of a geotextile artificial surf reef on the south coast of England
Source: PLoS One. 2017 Sep 19;12(9):e0184100. doi: 10.1371/journal.pone.0184100 (PMC5604948; doi:10.1371/journal.pone.0184100)
Supplement: S1 File — This Excel file contains data on the coverage of the main functional groups of the ASR (2009–2012), the coverage of main functional groups of other nearby habitats and the BRUV data for 2013. (XLSX) [file pone.0184100.s001.xlsx]

## Sheet: ASR 2009-2012
CATEGORIES	PA150001	PA150002	PA150003	PA150004	PA150005	PA150006	PA150007	PA150008	PA150009	PA150010	PA150011	PA150012	PA150013	PA150014	PA150015	PA150016	PA150017	PA150018	PA150019	PA150020	PA150021	PA150022	PA150023	PA150024	PA150025	PA150026	PA150027	PA150028	PA150029	PA150030	PA150031	PA150033	PA150034	PA150035	PA150036	PA150037	PA150038	PA150039	PA150040	PA150041	PA150042	PA150043	PA150044	PA150045	PA150046	PA150047	PA150048	PA150049	PA150050
Brown algae	21	1	0	0	0	0	0	0	0	0	6	0	0	0	0	0	0	0	0	0	0	0	0	0	0	0	0	0	0	0	2	4	5	1	7	1	7	6	1	2	2	47	24	26	18	15	18	16	6
Green algae	0	0	0	0	0	0	0	0	0	0	1	0	4	0	10	7	0	0	0	0	0	0	0	0	0	0	0	1	0	11	11	21	0	10	18	16	16	9	1	7	2	7	6	9	6	13	13	17	6
Red algae	50	39	51	23	63	10	3	23	21	16	49	53	51	23	19	26	3	23	13	38	28	48	21	51	44	44	38	29	24	47	47	43	46	62	23	76	47	48	75	77	87	35	58	50	45	43	36	40	65
Ascidian	1	2	0	6	3	25	0	0	0	5	0	0	0	0	0	0	0	0	0	0	0	3	13	0	0	0	0	0	20	0	0	0	0	0	1	0	0	0	0	0	0	0	0	0	1	0	2	0	0
Bryozoan	19	32	17	35	12	15	59	13	48	29	2	5	6	8	0	4	0	0	0	22	4	15	7	20	31	21	41	31	18	19	0	3	2	0	0	0	0	0	8	8	3	4	0	1	0	0	2	8	0
Hydroid	0	0	0	0	0	0	0	0	0	0	0	0	0	0	0	0	0	0	0	0	0	0	0	0	0	0	0	0	26	0	0	0	0	0	0	0	0	0	0	0	0	0	0	0	0	0	0	0	0
DEPTH	4.9	4.6	4.6	4.6	4.3	4.3	4.3	4.3	4.3	4.6	3.7	3.7	3.4	3.4	3.4	3.4	3.4	3.4	3.4	3.7	3.7	3.7	3.7	3.7	4	4	3.4	3	3	2.1	2.1	1.8	1.8	1.8	1.8	2.1	2.1	2.1	2.1	2.1	2.1	1.8	1.8	1.8	1.8	1.8	1.8	1.8	1.8
ASPECT	Vertical	Vertical	Vertical	Vertical	Vertical	Vertical	Vertical	Vertical	Vertical	Vertical	Vertical	Vertical	Vertical	Vertical	Vertical	Vertical	Vertical	Vertical	Vertical	Vertical	Vertical	Vertical	Vertical	Vertical	Vertical	Vertical	Vertical	Vertical	Vertical	Horizontal	Horizontal	Horizontal	Horizontal	Horizontal	Horizontal	Horizontal	Horizontal	Horizontal	Horizontal	Horizontal	Horizontal	Horizontal	Horizontal	Horizontal	Horizontal	Horizontal	Horizontal	Horizontal	Horizontal
Year	2010	2010	2010	2010	2010	2010	2010	2010	2010	2010	2010	2010	2010	2010	2010	2010	2010	2010	2010	2010	2010	2010	2010	2010	2010	2010	2010	2010	2010	2010	2010	2010	2010	2010	2010	2010	2010	2010	2010	2010	2010	2010	2010	2010	2010	2010	2010	2010	2010
Month	October	October	October	October	October	October	October	October	October	October	October	October	October	October	October	October	October	October	October	October	October	October	October	October	October	October	October	October	October	October	October	October	October	October	October	October	October	October	October	October	October	October	October	October	October	October	October	October	October
Depth group	4-5.9	4-5.9	4-5.9	4-5.9	4-5.9	4-5.9	4-5.9	4-5.9	4-5.9	4-5.9	2-3.9	2-3.9	2-3.9	2-3.9	2-3.9	2-3.9	2-3.9	2-3.9	2-3.9	2-3.9	2-3.9	2-3.9	2-3.9	2-3.9	4-5.9	4-5.9	2-3.9	2-3.9	2-3.9	2-3.9	2-3.9	0-1.9	0-1.9	0-1.9	0-1.9	2-3.9	2-3.9	2-3.9	2-3.9	2-3.9	2-3.9	0-1.9	0-1.9	0-1.9	0-1.9	0-1.9	0-1.9	0-1.9	0-1.9
											Percentage Cover of main Funtional Groups on different surfaces and varied depths of thw Artificial Surf reef
						2009-2012
[truncated: 188 more columns]

## Sheet: ASR BRUV
Period	Sample	Species	Max N	Traits
Early	SR1	Black Bream (juv)	0	Juvenile
Early	SR2	Black Bream (juv)	0	Juvenile
Early	SR3	Black Bream (juv)	0	Juvenile
Early	SR4	Black Bream (juv)	0	Juvenile		MaxN of Mobile fauna obtained using BRUV in summer 2013
Early	SR5	Black Bream (juv)	0	Juvenile
Early	SR6	Black Bream (juv)	0	Juvenile
Mid	SR1	Black Bream (juv)	15	Juvenile
Mid	SR2	Black Bream (juv)	23	Juvenile
Mid	SR1	Black Bream (juv)	21	Juvenile
Mid	SR2	Black Bream (juv)	36	Juvenile
Mid	SR3	Black Bream (juv)	11	Juvenile
Mid	SR4	Black Bream (juv)	22	Juvenile
Late	SR1	Black Bream (juv)	7	Juvenile
Late	SR2	Black Bream (juv)	19	Juvenile
Late	SR3	Black Bream (juv)	0	Juvenile
Late	SR4	Black Bream (juv)	10	Juvenile
Late	SR1	Black Bream (juv)	39	Juvenile
Late	SR2	Black Bream (juv)	5	Juvenile
Early	SR1	Spiny Spider Crab	2	Migratory
Early	SR2	Spiny Spider Crab	0	Migratory
Early	SR3	Spiny Spider Crab	4	Migratory
Early	SR4	Spiny Spider Crab	1	Migratory
Early	SR5	Spiny Spider Crab	3	Migratory
Early	SR6	Spiny Spider Crab	3	Migratory
Mid	SR1	Spiny Spider Crab	4	Migratory
Mid	SR2	Spiny Spider Crab	17	Migratory
Mid	SR1	Spiny Spider Crab	1	Migratory
Mid	SR2	Spiny Spider Crab	0	Migratory
Mid	SR3	Spiny Spider Crab	0	Migratory
Mid	SR4	Spiny Spider Crab	0	Migratory
Late	SR1	Spiny Spider Crab	1	Migratory
Late	SR2	Spiny Spider Crab	2	Migratory
Late	SR3	Spiny Spider Crab	3	Migratory
Late	SR4	Spiny Spider Crab	1	Migratory
Late	SR1	Spiny Spider Crab	2	Migratory
Late	SR2	Spiny Spider Crab	0	Migratory
Early	SR1	European Sea Bass	0	Pelagic Adults
Early	SR2	European Sea Bass	0	Pelagic Adults
Early	SR3	European Sea Bass	1	Pelagic Adults
Early	SR4	European Sea Bass	0	Pelagic Adults
Early	SR5	European Sea Bass	0	Pelagic Adults
Early	SR6	European Sea Bass	0	Pelagic Adults
Mid	SR1	European Sea Bass	0	Pelagic Adults
Mid	SR2	European Sea Bass	0	Pelagic Adults
Mid	SR1	European Sea Bass	1	Pelagic Adults
Mid	SR2	European Sea Bass	1	Pelagic Adults
Mid	SR3	European Sea Bass	0	Pelagic Adults
Mid	SR4	European Sea Bass	0	Pelagic Adults
Late	SR1	European Sea Bass	0	Pelagic Adults
Late	SR2	European Sea Bass	0	Pelagic Adults
Late	SR3	European Sea Bass	0	Pelagic Adults
Late	SR4	European Sea Bass	0	Pelagic Adults
Late	SR1	European Sea Bass	0	Pelagic Adults
Late	SR2	European Sea Bass	0	Pelagic Adults
Early	SR1	Grey Mullet	0	Pelagic Adults
Early	SR2	Grey Mullet	0	Pelagic Adults
Early	SR3	Grey Mullet	0	Pelagic Adults
Early	SR4	Grey Mullet	0	Pelagic Adults
Early	SR5	Grey Mullet	0	Pelagic Adults
Early	SR6	Grey Mullet	0	Pelagic Adults
Mid	SR1	Grey Mullet	0	Pelagic Adults
Mid	SR2	Grey Mullet	0	Pelagic Adults
Mid	SR1	Grey Mullet	0	Pelagic Adults
Mid	SR2	Grey Mullet	0	Pelagic Adults
Mid	SR3	Grey Mullet	0	Pelagic Adults
Mid	SR4	Grey Mullet	0	Pelagic Adults
Late	SR1	Grey Mullet	3	Pelagic Adults
Late	SR2	Grey Mullet	0	Pelagic Adults
Late	SR3	Grey Mullet	0	Pelagic Adults
Late	SR4	Grey Mullet	0	Pelagic Adults
Late	SR1	Grey Mullet	0	Pelagic Adults
Late	SR2	Grey Mullet	0	Pelagic Adults
Early	SR1	Two-Spot Goby	0	Territorial Adults
Early	SR2	Two-Spot Goby	0	Territorial Adults
Early	SR3	Two-Spot Goby	5	Territorial Adults
Early	SR4	Two-Spot Goby	0	Territorial Adults
Early	SR5	Two-Spot Goby	0	Territorial Adults
Early	SR6	Two-Spot Goby	0	Territorial Adults
Mid	SR1	Two-Spot Goby	0	Territorial Adults
Mid	SR2	Two-Spot Goby	7	Territorial Adults
Mid	SR1	Two-Spot Goby	1	Territorial Adults
Mid	SR2	Two-Spot Goby	2	Territorial Adults
Mid	SR3	Two-Spot Goby	2	Territorial Adults
Mid	SR4	Two-Spot Goby	2	Territorial Adults
Late	SR1	Two-Spot Goby	0	Territorial Adults
Late	SR2	Two-Spot Goby	0	Territorial Adults
Late	SR3	Two-Spot Goby	0	Territorial Adults
Late	SR4	Two-Spot Goby	0	Territorial Adults
Late	SR1	Two-Spot Goby	1	Territorial Adults
Late	SR2	Two-Spot Goby	8	Territorial Adults
Early	SR1	Corkwring Wrasse	0	Territorial Adults
Early	SR2	Corkwring Wrasse	0	Territorial Adults
Early	SR3	Corkwring Wrasse	0	Territorial Adults
Early	SR4	Corkwring Wrasse	0	Territorial Adults
Early	SR5	Corkwring Wrasse	0	Territorial Adults
Early	SR6	Corkwring Wrasse	0	Territorial Adults
Mid	SR1	Corkwring Wrasse	0	Territorial Adults
Mid	SR2	Corkwring Wrasse	0	Territorial Adults
Mid	SR1	Corkwring Wrasse	0	Territorial Adults
Mid	SR2	Corkwring Wrasse	0	Territorial Adults
Mid	SR3	Corkwring Wrasse	0	Territorial Adults
Mid	SR4	Corkwring Wrasse	0	Territorial Adults
Late	SR1	Corkwring Wrasse	0	Territorial Adults
Late	SR2	Corkwring Wrasse	0	Territorial Adults
Late	SR3	Corkwring Wrasse	0	Territorial Adults
Late	SR4	Corkwring Wrasse	0	Territorial Adults
Late	SR1	Corkwring Wrasse	2	Territorial Adults
Late	SR2	Corkwring Wrasse	1	Territorial Adults
Early	SR1	Black Bream (adult)	0	Migratory
Early	SR2	Black Bream (adult)	0	Migratory
Early	SR3	Black Bream (adult)	0	Migratory
Early	SR4	Black Bream (adult)	0	Migratory
Early	SR5	Black Bream (adult)	0	Migratory
Early	SR6	Black Bream (adult)	0	Migratory
Mid	SR1	Black Bream (adult)	0	Migratory
Mid	SR2	Black Bream (adult)	0	Migratory
Mid	SR1	Black Bream (adult)	0	Migratory
Mid	SR2	Black Bream (adult)	0	Migratory
Mid	SR3	Black Bream (adult)	0	Migratory
Mid	SR4	Black Bream (adult)	0	Migratory
Late	SR1	Black Bream (adult)	0	Migratory
Late	SR2	Black Bream (adult)	0	Migratory
Late	SR3	Black Bream (adult)	2	Migratory
Late	SR4	Black Bream (adult)	0	Migratory
Late	SR1	Black Bream (adult)	0	Migratory
Late	SR2	Black Bream (adult)	0	Migratory
Early	SR1	Bib	0	Juvenile
Early	SR2	Bib	0	Juvenile
Early	SR3	Bib	0	Juvenile
Early	SR4	Bib	0	Juvenile
Early	SR5	Bib	0	Juvenile
Early	SR6	Bib	0	Juvenile
Mid	SR1	Bib	0	Juvenile
Mid	SR2	Bib	0	Juvenile
Mid	SR1	Bib	0	Juvenile
Mid	SR2	Bib	0	Juvenile
Mid	SR3	Bib	0	Juvenile
Mid	SR4	Bib	1	Juvenile
Late	SR1	Bib	0	Juvenile
Late	SR2	Bib	0	Juvenile
Late	SR3	Bib	0	Juvenile
Late	SR4	Bib	0	Juvenile
Late	SR1	Bib	0	Juvenile
Late	SR2	Bib	0	Juvenile

## Sheet: Other Sites 2012
Categories	2012.9.30 004.jpg	2012.9.30 005.jpg	2012.9.30 006.jpg	2012.9.30 007.jpg	2012.9.30 008.jpg	2012.9.30 009.jpg	2012.9.30 010.jpg	2012.9.30 011.jpg	2012.9.30 012.jpg	2012.9.30 013.jpg	2012.9.30 014.jpg	2012.9.30 015 Hymeniacidon.jpg	2012.9.30 018.jpg	2012.9.30 019.jpg	2012.9.30 020.jpg	2012.9.30 022.jpg	2012.9.30 025.jpg	2012.9.30 028.jpg	2012.9.30 029.jpg	2012.9.30 031.jpg	2012.9.30 032.jpg	2012.9.30 033.jpg	2012.9.30 034.jpg	2012.9.30 035.jpg	2012.9.30 036.jpg	P8140001.JPG	P8140002.JPG	P8140003.JPG	P8140004.JPG	P8140005.JPG	P8140006.JPG	P8140007.JPG	P8140008.JPG	P8140009.JPG	P8140010.JPG	P8140012.JPG	P8140013.JPG	P8140014.JPG	P8140015.JPG	P8140016.JPG	P8140017.JPG	P8140022.JPG	P8140023.JPG	P8140024.JPG	P8140025.JPG	P8140026.JPG	P8140027.JPG	P8140028.JPG	P8140029.JPG
Sponge (SPO)	8	0	0	0	0	0	0	2	2.12766	14	4	56.5217	21.7391	6	6	38	0	0	0	0	0	4	34	12	0	52.381	60.4651	3.84615	76.087	41.6667	55.5556	52.0833	53.0612	67.3469	10.2041	22.449	6.06061	75.5556	53.1915	52	29.7872	16.2791	9.30233	30.4348	77.4194	81.25	80	78.5714	26.6667
Algae	42	90	94	54	100	84	80	86	76.5957	64	84	19.5652	56.5217	76	80	60	94	96	88	75	93.4783	80	58	48	90	16.6667	4.65116	0	17.3913	2.77778	2.22222	4.16667	18.3673	4.08163	2.04082	0	6.06061	4.44444	23.4043	20	23.4043	0	2.32558	8.69565	12.9032	2.08333	2.22222	0	11.1111
Bivalve (BIV)	0	0	0	0	0	0	0	0	0	0	0	0	0	0	0	0	0	0	0	0	0	0	0	0	0	0	0	0	0	0	0	0	0	0	0	0	0	0	0	0	0	0	0	0	0	0	0	0	0
Whelk (WHE)	0	0	0	0	0	0	0	0	0	0	0	0	0	0	0	0	0	0	0	0	0	0	0	0	0	0	0	0	0	0	0	0	0	0	0	0	0	0	0	0	0	0	0	0	0	0	0	0	0
Barnacle (BAR)	0	0	0	0	0	0	0	0	0	0	0	0	0	0	0	0	0	0	0	0	0	0	0	0	0	0	0	0	0	0	0	0	0	0	0	0	0	0	0	0	0	0	0	0	0	0	0	0	0
Crustacea (CRUST)	0	0	0	0	0	0	0	0	0	0	0	0	0	0	0	0	0	0	0	0	0	0	0	0	0	0	0	46.1538	0	0	0	0	0	0	0	0	0	0	0	0	0	0	0	0	0	0	0	0	0
Ascidian (ASC)	0	0	0	0	0	0	0	0	0	0	2	0	0	0	0	0	0	0	0	0	0	4	0	0	4	0	0	0	0	0	0	0	0	0	0	0	0	4.44444	8.51064	0	0	0	16.2791	0	0	0	6.66667	0	13.3333
Anemone (ANE)	0	0	0	0	0	0	0	0	0	0	0	0	0	0	0	0	0	0	0	0	0	0	0	0	0	0	0	0	0	0	0	0	0	0	0	0	0	0	0	0	0	0	0	0	0	0	0	0	0
Bryozoan (BRY)	0	4	2	0	0	6	16	0	2.12766	16	4	0	0	0	0	0	6	0	10	0	0	0	0	8	0	2.38095	6.97674	0	2.17391	0	11.1111	18.75	8.16327	4.08163	87.7551	8.16327	6.06061	4.44444	2.12766	0	23.4043	72.093	53.4884	50	0	6.25	0	0	42.2222
Hydroid (HYD)	0	0	0	0	0	0	0	0	0	0	0	0	0	0	0	0	0	0	0	0	0	0	0	0	0	26.1905	16.2791	0	2.17391	0	31.1111	25	18.3673	24.4898	0	69.3878	78.7879	8.88889	0	24	0	0	18.6047	0	9.67742	8.33333	8.88889	19.0476	6.66667
Polychaete (POL)	0	0	0	0	0	0	0	0	0	0	0	0	0	0	0	0	0	0	0	0	0	0	0	0	0	0	0	0	0	0	0	0	0	0	0	0	3.0303	0	0	4	21.2766	0	0	0	0	0	2.22222	0	0
Coralline algae (CALG)	38	0	0	6	0	0	2	2	10.6383	0	0	0	0	0	0	2	0	0	0	0	2.17391	0	0	0	0	0	0	0	0	0	0	0	0	0	0	0	0	0	0	0	0	0	0	0	0	0	0	0	0
Unknown (UNK)	0	0	0	0	0	0	0	0	0	0	0	0	0	0	0	0	0	0	0	0	0	0	0	0	0	2.38095	9.30233	0	2.17391	8.33333	0	0	2.04082	0	0	0	0	0	2.12766	0	2.12766	11.6279	0	10.8696	0	2.08333	0	0	0
Depth group	0	0	0	0	0	0	0	0	0	0	0	0	0	0	0	0	0	0	0	0	0	0	0	0	0	14-15.9	14-15.9	16-17.9	16-17.9	14-15.9	16-17.9	16-17.9	14-15.9	14-15.9	14-15.9	14-15.9	14-15.9	14-15.9	14-15.9	14-15.9	14-15.9	14-15.9	14-15.9	14-15.9	14-15.9	14-15.9	14-15.9	14-15.9	14-15.9
Location	Training Bank	Training Bank	Training Bank	Training Bank	Training Bank	Training Bank	Training Bank	Training Bank	Training Bank	Training Bank	Training Bank	Training Bank	Training Bank	Training Bank	Training Bank	Training Bank	Training Bank	Training Bank	Training Bank	Training Bank	Training Bank	Training Bank	Training Bank	Training Bank	Training Bank	Solent	Solent	Solent	Solent	Solent	Solent	Solent	Solent	Solent	Solent	Solent	Solent	Solent	Solent	Solent	Solent	Solent	Solent	Solent	Solent	Solent	Solent	Solent	Solent
Orientation	Horizontal	Horizontal	Horizontal	Horizontal	Horizontal	Horizontal	Horizontal	Horizontal	Horizontal	Vertical	Vertical	Vertical	Vertical	Vertical	Vertical	Vertical	Horizontal	Horizontal	Horizontal	Horizontal	Horizontal	Vertical	Vertical	Vertical	Vertical	Vertical	Vertical	Vertical	Vertical	Vertical	Vertical	Vertical	Vertical	Vertical	Vertical	Horizontal	Horizontal	Horizontal	Horizontal	Horizontal	Horizontal	Horizontal	Horizontal	Horizontal	Horizontal	Horizontal	Horizontal	Horizontal	Horizontal
	Percentage cover of main Taxa from nearby artificial and natural habitats in 2012
[truncated: 193 more columns]
